# Supplementary material for: Haplotype blocks for genomic prediction: a comparative evaluation in multiple crop datasets
Source: Front Plant Sci. 2023 Sep 5;14:1217589. doi: 10.3389/fpls.2023.1217589 (PMC10507710; doi:10.3389/fpls.2023.1217589)
Supplement: Supplementary file 2 [file Table_1.xlsx]

## Sheet: SUPP_TABLE
Table S1 Average prediction accuracy of SNP based prediction compared to the best haplotyping method of Canola, Maize, Wheat and Soybean for all traits
Dataset	Trait	Model	SNP prediction accuracy	Best haplotyping algorithm	Prediction accuracy by best haplotyping algorithm	Improvement by best haplotyping algorithm
Canola	yield	GBLUP	0.464	LD = 0.6	0.485	0.021
		Bayesian LASSO	0.462	LD = 0.59	0.486	0.024
		EGBLUP	0.471	LD = 0.6	0.492	0.021
		RKHS	0.474	LD = 0.71	0.496	0.022
	field emergence	GBLUP	0.354	LD = 0.43	0.367	0.013
		Bayesian LASSO	0.352	LD = 0.43	0.367	0.014
		EGBLUP	0.371	LD = 0.52	0.393	0.022
		RKHS	0.373	LD = 0.89	0.379	0.006
	glucosinolate content	GBLUP	0.669	LD = 0.08	0.681	0.013
		Bayesian LASSO	0.665	LD = 0.01	0.683	0.018
		EGBLUP	0.687	LD = 0.08	0.704	0.017
		RKHS	0.696	LD = 0.24	0.707	0.011
	lodging	GBLUP	0.436	LD = 0.01	0.456	0.02
		Bayesian LASSO	0.434	LD = 0.09	0.454	0.02
		EGBLUP	0.453	LD = 0.09	0.476	0.023
		RKHS	0.462	LD = 0.16	0.482	0.02
	flowering time	GBLUP	0.709	LD = 0.12	0.721	0.012
		Bayesian LASSO	0.697	LD = 0.15	0.721	0.024
		EGBLUP	0.711	LD = 0.14	0.723	0.012
		RKHS	0.704	nKB = 2097.15	0.719	0.015
	oil yield	GBLUP	0.713	LD = 0.23	0.72	0.007
		Bayesian LASSO	0.713	LD = 0.23	0.721	0.008
		EGBLUP	0.732	LD = 0.59	0.74	0.008
		RKHS	0.731	LD = 0.82	0.738	0.007
Maize	DMY	GBLUP	0.624	GAB	0.635	0.011
		Bayesian LASSO	0.616	GAB	0.621	0.006
		EGBLUP	0.62	nSNP = 8	0.622	0.002
		RKHS	0.608	GAB	0.631	0.023
	DMC	GBLUP	0.852	nSNP = 32	0.854	0.002
		Bayesian LASSO	0.845	LD = 1	0.835	-0.011
		EGBLUP	0.852	nSNP = 32	0.854	0.002
		RKHS	0.851	LD = 1	0.84	-0.011
	PH	GBLUP	0.791	nKB = 131.07	0.793	0.002
		Bayesian LASSO	0.786	LD = 1	0.771	-0.015
		EGBLUP	0.791	nKB = 131.07	0.793	0.002
		RKHS	0.786	LD = 1	0.77	-0.016
	DtTAS	GBLUP	0.847	nSNP = 4	0.847	0
		Bayesian LASSO	0.846	LD = 1	0.842	-0.004
		EGBLUP	0.845	nSNP = 4	0.846	0
		RKHS	0.846	LD = 1	0.842	-0.003
	DtSILK	GBLUP	0.847	nSNP = 16	0.848	0.002
		Bayesian LASSO	0.845	LD = 1	0.841	-0.004
		EGBLUP	0.848	nSNP = 16	0.849	0.001
		RKHS	0.849	LD = 1	0.843	-0.006
Wheat	yield	GBLUP	0.805	LD = 0.23	0.813	0.008
		Bayesian LASSO	0.697	nSNP = 46	0.818	0.122
		EGBLUP	0.811	LD = 0.1	0.815	0.005
		RKHS	0.765	LD = 0.1	0.814	0.049
	biomass yield	GBLUP	0.732	LD = 0.02	0.759	0.027
		Bayesian LASSO	0.678	LD = 0.02	0.766	0.089
		EGBLUP	0.752	LD = 0.06	0.752	0.001
		RKHS	0.729	LD = 0.02	0.761	0.032
	falling number	GBLUP	0.009	nSNP = 512	0.143	0.134
		Bayesian LASSO	0.102	nSNP = 512	0.124	0.022
		EGBLUP	0.096	nSNP = 512	0.123	0.027
		RKHS	0.141	HaploBlocker	0.123	-0.018
	days till heading	GBLUP	-0.025	nKB = 1073741.82	0.145	0.17
		Bayesian LASSO	0.071	nKB = 1073741.82	0.18	0.109
		EGBLUP	0.077	nKB = 1073741.82	0.147	0.07
		RKHS	0.129	nKB = 1073741.82	0.192	0.063
	plant height	GBLUP	0.092	nSNP = 91	0.226	0.134
		Bayesian LASSO	0.021	nSNP = 91	0.23	0.208
		EGBLUP	0.188	nSNP = 91	0.249	0.06
		RKHS	0.15	nSNP = 91	0.268	0.119
	harvest index	GBLUP	0.538	nSNP = 46	0.578	0.04
		Bayesian LASSO	0.364	nKB = 47453.13	0.563	0.199
		EGBLUP	0.571	nKB = 189812.53	0.589	0.019
		RKHS	0.503	nSNP = 46	0.578	0.075
	kernel per spike	GBLUP	0.414	LD = 0.08	0.488	0.074
		Bayesian LASSO	0.266	LD = 0.1	0.488	0.222
		EGBLUP	0.482	LD = 0.08	0.48	-0.003
		RKHS	0.331	LD = 0.1	0.493	0.162
	NUE	GBLUP	0.812	LD = 0.01	0.83	0.018
		Bayesian LASSO	0.755	nSNP = 46	0.841	0.085
		EGBLUP	0.83	LD = 0.01	0.836	0.006
		RKHS	0.802	LD = 0.01	0.832	0.03
	powdery mildew resistance	GBLUP	0.214	LD = 0.1	0.283	0.069
		Bayesian LASSO	0.009	nKB = 8388.61	0.286	0.277
		EGBLUP	0.243	nKB = 8388.61	0.316	0.073
		RKHS	-0.029	nKB = 8388.61	0.262	0.291
	protein content	GBLUP	0.867	nKB = 189812.53	0.888	0.021
		Bayesian LASSO	0.843	nKB = 189812.53	0.885	0.042
		EGBLUP	0.881	nSNP = 91	0.888	0.006
		RKHS	0.884	nSNP = 91	0.887	0.003
	protein yield	GBLUP	0.907	LD = 0.01	0.915	0.008
		Bayesian LASSO	0.88	nSNP = 46	0.921	0.041
		EGBLUP	0.915	LD = 0.01	0.918	0.003
		RKHS	0.901	LD = 0.01	0.916	0.014
	sedimentation value	GBLUP	0.493	nKB = 1073741.82	0.619	0.126
		Bayesian LASSO	0.488	nKB = 1073741.83	0.636	0.148
		EGBLUP	0.62	nKB = 1073741.84	0.627	0.006
		RKHS	0.61	nKB = 1073741.85	0.631	0.021
	spike per sqm	GBLUP	0.432	nKB = 759250.13	0.546	0.114
		Bayesian LASSO	0.503	HaploBlocker	0.564	0.061
		EGBLUP	0.536	nKB = 1073741.82	0.532	-0.003
		RKHS	0.556	nKB = 759250.13	0.531	-0.025
	stripe rust resistance	GBLUP	0.254	LD = 0.28	0.215	-0.039
		Bayesian LASSO	0.011	nSNP = 128	0.274	0.263
		EGBLUP	0.134	LD = 0.27	0.219	0.085
		RKHS	0.047	nSNP = 46	0.229	0.183
	TKW	GBLUP	0.281	nKB = 1073741.82	0.461	0.179
		Bayesian LASSO	0.378	nKB = 1073741.83	0.478	0.1
		EGBLUP	0.442	nKB = 1073741.84	0.467	0.025
		RKHS	0.446	nKB = 1073741.85	0.473	0.028
Soybean	oil content	GBLUP	0.674	LD = 0.24	0.682	0.008
		Bayesian LASSO	0.675	LD = 0.24	0.683	0.008
		EGBLUP	0.674	LD = 0.24	0.682	0.008
		RKHS	0.677	LD = 0.26	0.691	0.014
	protein content	GBLUP	0.601	nSNP = 4	0.606	0.006
		Bayesian LASSO	0.602	nSNP = 4	0.608	0.006
		EGBLUP	0.609	nSNP = 4	0.611	0.003
		RKHS	0.609	nSNP = 4	0.613	0.003
