# Supplementary material for: Haplotype blocks for genomic prediction: a comparative evaluation in multiple crop datasets
Source: Front Plant Sci. 2023 Sep 5;14:1217589. doi: 10.3389/fpls.2023.1217589 (PMC10507710; doi:10.3389/fpls.2023.1217589)
Supplement: Supplementary file 3 [file Table_2.xlsx]

## Sheet: SUPP_TABLE_FAM
Table S2 Average prediction accuracy of SNP based prediction compared to the best haplotyping method of Maize traits in the family-wise cross validation
Dataset	Trait	Model	SNP prediction accuracy	Best haplotyping algorithm	Prediction accuracy by best haplotyping algorithm	Improvement by best haplotyping algorithm
Maize	DMY	GBLUP	0.394	nSNP = 4	0.397	0.003
		Bayesian LASSO	0.396	LD = 1	0.348	-0.049
		EGBLUP	0.392	nSNP = 4	0.393	0.002
		RKHS	0.39	LD = 0.94	0.29	-0.101
	DMC	GBLUP	0.465	nSNP = 46	0.5	0.035
		Bayesian LASSO	0.458	LD = 1	0.437	-0.021
		EGBLUP	0.47	nSNP = 46	0.5	0.03
		RKHS	0.481	LD = 0.93	0.421	-0.06
	PH	GBLUP	0.548	nKB = 92.68	0.561	0.012
		Bayesian LASSO	0.544	LD = 1	0.526	-0.018
		EGBLUP	0.548	nKB = 92.68	0.561	0.012
		RKHS	0.539	LD = 0.98	0.48	-0.059
	DtTAS	GBLUP	0.533	nKB = 131.07	0.538	0.005
		Bayesian LASSO	0.537	LD = 1	0.518	-0.019
		EGBLUP	0.538	nKB = 131.07	0.541	0.003
		RKHS	0.536	LD = 0.93	0.512	-0.024
	DtSILK	GBLUP	0.553	nKB = 524.29	0.566	0.014
		Bayesian LASSO	0.551	LD = 0.82	0.554	0.002
		EGBLUP	0.559	nKB = 262.14	0.568	0.009
		RKHS	0.554	LD = 0.97	0.549	-0.006
